# Supplementary material for: Chemotherapy-Free Targeted Anti-BCR-ABL+ Acute Lymphoblastic Leukemia Therapy May Benefit the Heart
Source: Cancers (Basel). 2022 Feb 15;14(4):983. doi: 10.3390/cancers14040983 (PMC8870618; doi:10.3390/cancers14040983)
Supplement: Supplementary file 1 [file cancers-14-00983-s001.zip]

Archive with 2 entries (2 files):
- cancers-1533146 - supplementary.pdf
- File S1. Uncropped Western Blots.pdf
